# Supplementary material for: Genetic causal relationship between immune diseases and migraine: a Mendelian randomization study
Source: Front Immunol. 2024 Apr 8;15:1376698. doi: 10.3389/fimmu.2024.1376698 (PMC11033421; doi:10.3389/fimmu.2024.1376698)
Supplement: Supplementary file 1 [file Table_1.xlsx]

## Sheet: S1_IVs for immune diseases
Association of immune diseases genetic instrumental variants with risk of migraine across 3 databases
SNP	Exposure	CHR	Position	Effect allele	Other allele	MAF	F statistic	R2	Exposure			Overall Migraine outcome data from 3 data sources									Migraine with aura outcome data from 2 data sources						Migraine without aura outcome data from 2 data sources
												GWAS from IHGC			FinnGen study			UK Bank			GWAS from IHGC			FinnGen study			GWAS from IHGC			FinnGen study
									Beta	SE	P-value	Beta	SE	P-value	Beta	SE	P-value	Beta	SE	P-value	Beta	SE	P-value	Beta	SE	P-value	Beta	SE	P-value	Beta	SE	P-value
rs113600603	Allergic rhinitis	9	25676174	C	T	0.0169	137.525	0.00242238	0.270129	0.0545104	1.14e-06	0.016178	0.035985	0.653035	NA	NA	NA	NA	NA	NA	NA	NA	NA	NA	NA	NA	0.11277	0.115179	0.327528	NA	NA	NA
rs13279835	Allergic rhinitis	8	13153938	C	T	0.3419	261.184	0.00459054	-0.101146	0.0197841	3.07e-07	-0.003333	0.008196	0.684281	-0.0123945	0.0123768	0.316617	-0.000624442	0.00037536	0.0959997	-0.009675	0.023349	0.678625	-0.0221692	0.0184208	0.228788	0.014565	0.020321	0.473539	-0.00593593	0.0200093	0.766727
rs140599274	Allergic rhinitis	1	182793708	G	A	0.04573	173.38	0.00305201	0.1865	0.0387971	1.87e-06	-0.033816	0.031111	0.27703	-0.0144989	0.0343717	0.673152	-0.000348534	0.000914861	0.7	NA	NA	NA	-0.0414691	0.0510952	0.417019	NA	NA	NA	0.00499912	0.0555046	0.928234
rs144648719	Allergic rhinitis	11	121186050	C	T	0.01193	329.056	0.00577655	-0.495006	0.107905	9.51e-07	-0.029389	0.051187	0.565885	0.0170255	0.0407764	0.676288	NA	NA	NA	0.08067	0.115941	0.486579	-0.000846447	0.0608233	0.988897	-0.054733	0.116239	0.637759	-0.0809038	0.0659349	0.219812
rs1860014	Allergic rhinitis	17	13072900	A	G	0.173	189.656	0.00333756	0.107536	0.0231259	3.68e-06	0.00522	0.011262	0.64304	-0.000195994	0.0157	0.990013	0.000382574	0.000516519	0.46	-0.020583	0.030704	0.502632	0.00335002	0.0232712	0.885535	-0.044528	0.027907	0.110579	-0.015782	0.0252929	0.532648
rs2399472	Allergic rhinitis	3	112911615	C	T	0.07356	190.913	0.00335961	-0.156576	0.0294468	7.73e-08	0.007576	0.01525	0.619344	-0.0326348	0.0225074	0.14707	0.000966631	0.000692015	0.16	-0.054381	0.043857	0.214966	-0.0137727	0.0335909	0.681797	0.028245	0.038851	0.46724	-0.0229247	0.0364143	0.528987
rs270729	Allergic rhinitis	1	45088053	C	T	0.4433	309.872	0.00544161	0.105286	0.0211445	5.88e-07	0.001305	0.008049	0.871165	-0.0119595	0.0114774	0.297408	0.000169675	0.000356496	0.630001	0.018445	0.022824	0.419004	-0.0108981	0.0170824	0.523494	0.008335	0.020648	0.686467	-0.00763832	0.0185547	0.680586
rs35472507	Allergic rhinitis	11	32252802	C	T	0.2117	197.351	0.0034725	0.10227	0.0219325	3.34e-06	-0.007936	0.010804	0.462614	0.0296806	0.01275	0.0199187	-0.000256738	0.000469258	0.58	-0.019733	0.031385	0.529535	0.0376469	0.0189527	0.0469937	-0.040134	0.029019	0.166642	0.0233135	0.020588	0.257474
rs10200680	systemic lupus erythematosus	2	223961877	C	T	0.1441	219.751	0.0151712	-0.248461	0.0424835	4.96e-09	0.013324	0.011255	0.236436	-0.000641258	0.0145514	0.96485	0.000422187	0.000495326	0.39	0.062126	0.032067	0.052709	-0.0267383	0.0216514	0.21685	0.018091	0.029826	0.54417	0.0214273	0.0234981	0.361835
rs10912578	systemic lupus erythematosus	1	173251856	A	G	0.3012	376.013	0.0256822	-0.24686	0.0309918	1.65e-15	0.004391	0.008234	0.593913	0.00330326	0.011811	0.779726	-9.72332e-05	0.000377288	0.8	0.012485	0.023321	0.592426	0.00519452	0.0175826	0.767662	0.060608	0.021029	0.003962	-0.0298485	0.0190813	0.117751
rs1143679	systemic lupus erythematosus	16	31276811	G	A	0.1312	1193.72	0.07722	0.582216	0.0399866	5.03e-48	-0.006332	0.012237	0.604868	-0.0183907	0.0171135	0.28254	-6.57435e-05	0.000583961	0.91	0.000767	0.033034	0.981475	-0.0246337	0.0255011	0.334052	-0.056863	0.030413	0.061541	-0.0173114	0.0277025	0.532035
rs12094036	systemic lupus erythematosus	1	183558174	T	C	0.08151	235.004	0.0162072	-0.328504	0.0578595	1.37e-08	-0.019621	0.014356	0.171664	-0.0643254	0.0191922	0.000803323	-0.00102528	0.000646198	0.11	0.045863	0.039339	0.243663	-0.0581158	0.0281013	0.0386322	-0.02059	0.03663	0.574068	-0.0955124	0.0312264	0.00222295
rs13136219	systemic lupus erythematosus	4	102743687	C	T	0.3797	206.386	0.0142617	-0.174353	0.027787	3.5e-10	-0.001105	0.008122	0.891723	-0.00709049	0.011392	0.533671	0.000279966	0.000361901	0.44	-0.005199	0.022207	0.814897	-0.0102202	0.0169534	0.546616	0.010459	0.019749	0.596416	0.0195176	0.0184154	0.289212
rs13332649	systemic lupus erythematosus	16	85966683	A	G	0.1978	463.796	0.0314891	-0.314711	0.0375683	5.43e-17	-0.002056	0.00904	0.820084	-0.00823444	0.0122091	0.500024	3.54778e-05	0.000419623	0.93	0.000786	0.025145	0.975067	-0.00430421	0.0181487	0.81253	-0.021357	0.022939	0.351827	0.0064017	0.0197144	0.745392
rs143123127	systemic lupus erythematosus	17	38007190	G	A	0.03082	190.767	0.0131966	0.470004	0.0840342	2.23e-08	-0.011169	0.020789	0.59112	NA	NA	NA	-0.000582506	0.000962869	0.55	0.077852	0.056411	0.167542	NA	NA	NA	-0.004935	0.05204	0.924421	NA	NA	NA
rs17849501	systemic lupus erythematosus	1	183542323	C	T	0.05964	1136.21	0.073774	0.81093	0.0498642	1.81e-59	0.008499	0.020422	0.67731	0.0324592	0.0283561	0.252334	-0.000129387	0.000786068	0.87	-0.056784	0.06927	0.412358	0.0115809	0.0420997	0.783253	0.050096	0.065988	0.44776	0.0011573	0.0458178	0.979849
rs2431697	systemic lupus erythematosus	5	159879978	T	C	0.4314	356.718	0.0243965	-0.223144	0.0292964	2.6e-14	-0.001014	0.007655	0.894636	0.000240134	0.0112534	0.982975	-0.000148585	0.000353075	0.67	0.026144	0.021518	0.224361	0.0153288	0.0167545	0.36024	-0.004178	0.019103	0.826875	-0.00227036	0.0181863	0.900651
rs2459611	systemic lupus erythematosus	2	191939187	C	T	0.1252	216.085	0.0149219	0.261365	0.045245	7.62e-09	-0.005232	0.012884	0.684716	0.00613437	0.0248349	0.804903	0.000173776	0.000598283	0.77	-0.009773	0.035604	0.783695	0.017598	0.0369889	0.634242	0.044185	0.031273	0.157677	-0.0212914	0.0401637	0.596031
rs268124	systemic lupus erythematosus	2	65654364	C	T	0.2744	199.266	0.0137764	0.18633	0.0323703	8.6e-09	0.024131	0.008532	0.004693	-0.0199747	0.0113299	0.0778987	0.000580209	0.000396699	0.14	0.031027	0.023537	0.187411	-0.0101489	0.0168703	0.547449	0.045577	0.021649	0.035287	-0.0103087	0.0183131	0.573493
rs34703115	systemic lupus erythematosus	2	40282854	T	C	0.0328	351.915	0.0240758	-0.616186	0.104778	4.08e-09	0.011057	0.02419	0.647627	0.0486584	0.0300158	0.104997	0.00105171	0.00109871	0.34	-0.004168	0.067934	0.95106	0.0434964	0.0450092	0.33385	0.01716	0.06209	0.782268	0.0708935	0.0487386	0.14579
rs35000415	systemic lupus erythematosus	7	128585616	C	T	0.1004	950.271	0.0624551	0.587787	0.041539	1.86e-45	0.013834	0.01168	0.236209	0.00917054	0.0153123	0.549239	-0.000328504	0.000555736	0.55	0.000154	0.033589	0.99634	0.00531973	0.0228028	0.815534	0.065442	0.02942	0.026144	0.0136961	0.0247529	0.580049
rs35251378	systemic lupus erythematosus	19	10459969	G	A	0.2694	319.765	0.0219246	-0.235722	0.0324266	3.61e-13	-0.003713	0.008484	0.661636	-0.00544413	0.0124992	0.663156	-0.000160118	0.000385466	0.68	0.004794	0.023805	0.840381	-0.0269279	0.0186054	0.147809	-0.009145	0.021464	0.670103	0.0159723	0.0202072	0.429278
rs353608	systemic lupus erythematosus	11	35101738	A	G	0.4523	248.774	0.0171406	0.18633	0.0280198	2.93e-11	-0.009183	0.007613	0.227719	0.00557294	0.0109752	0.611611	5.25414e-06	0.000350953	0.99	-0.027688	0.021077	0.188944	0.00306499	0.0163254	0.851078	0.013994	0.018965	0.460602	0.0137846	0.0177335	0.436969
rs3747093	systemic lupus erythematosus	22	21984379	G	A	0.2018	322.589	0.0221139	0.262364	0.0345055	2.88e-14	0.019166	0.009477	0.043151	-0.0231666	0.0118578	0.0507353	-1.962e-05	0.00044647	0.96	0.034791	0.025989	0.180661	-0.0449188	0.0176368	0.0108693	-0.016012	0.024143	0.507214	-0.0172347	0.0191359	0.367777
rs4274624	systemic lupus erythematosus	2	191958656	C	T	0.2316	1792.27	0.111617	-0.559616	0.0326791	9.73e-66	0.000826	0.009118	0.927799	0.000794183	0.0129928	0.95126	0.000190979	0.000419022	0.649999	0.021713	0.0251	0.386991	-0.00421254	0.0193471	0.827636	-0.004186	0.022823	0.854452	-0.0106258	0.0210246	0.613282
rs4388254	systemic lupus erythematosus	5	133428601	C	T	0.07058	272.519	0.0187459	0.378436	0.0603977	3.71e-10	0.011268	0.018537	0.543294	0.0108073	0.0173033	0.532246	0.000407398	0.000917372	0.66	-0.016912	0.050544	0.737942	0.0290413	0.025706	0.258583	0.031915	0.047735	0.503772	-0.0106705	0.0279857	0.702993
rs4916215	systemic lupus erythematosus	1	173314540	C	T	0.2545	274.36	0.0188701	0.223144	0.0339693	5.07e-11	-0.000644	0.008655	0.940701	-0.00627212	0.014182	0.658302	0.000246731	0.000394326	0.53	-0.037428	0.024004	0.118921	-0.0127341	0.0211299	0.546734	0.006324	0.021276	0.766304	0.00474828	0.0229131	0.83583
rs58688157	systemic lupus erythematosus	11	625085	A	G	0.2684	284.141	0.0195297	-0.223144	0.0335647	2.97e-11	0.010467	0.008882	0.238572	-0.0208734	0.0136484	0.126173	-0.00018194	0.000390973	0.64	0.069457	0.025983	0.007531	-0.0438766	0.0203517	0.0310899	0.043942	0.023158	0.057778	0.00028203	0.0220789	0.989808
rs6671847	systemic lupus erythematosus	1	161478810	G	A	0.4871	287.964	0.0197873	0.198851	0.0289651	6.64e-12	-0.009552	0.007615	0.209652	-0.00974968	0.0110202	0.376314	-9.28047e-05	0.000350903	0.79	-0.000124	0.021104	0.9953	-0.0128527	0.0164014	0.433252	-0.036278	0.01904	0.056747	-0.00285249	0.0178174	0.872806
rs6889239	systemic lupus erythematosus	5	150457771	T	C	0.377	537.379	0.0363035	0.277632	0.03174	2.19e-18	-0.02046	0.008842	0.020685	-0.0197733	0.0121722	0.104276	-0.000502254	0.000410914	0.22	-0.02569	0.024558	0.295513	-0.0221206	0.0181179	0.222115	-0.017063	0.021813	0.434067	0.00284884	0.0196616	0.884795
rs7097397	systemic lupus erythematosus	10	50025396	G	A	0.3956	239.968	0.0165439	-0.18633	0.0287118	8.6e-11	-0.000768	0.007945	0.922931	-0.00262112	0.0113742	0.817747	0.00022494	0.000362581	0.54	-0.013178	0.022636	0.560488	-0.0295998	0.0169257	0.0803249	-0.025316	0.020086	0.207519	-0.0167185	0.0183845	0.363149
rs73050535	systemic lupus erythematosus	12	5012503	C	T	0.02982	432.322	0.029415	-0.71335	0.124134	9.11e-09	-0.049443	0.029568	0.094487	0.138475	0.0786479	0.0782907	NA	NA	NA	-0.027938	0.089791	0.755693	0.174175	0.11768	0.138855	-0.093832	0.079336	0.236899	0.00420892	0.127636	0.973694
rs73068668	systemic lupus erythematosus	19	55763262	G	A	0.09543	248.63	0.0171308	-0.314711	0.0574903	4.4e-08	0.005799	0.015156	0.702015	0.00360912	0.0199556	0.856479	0.000171979	0.000668482	0.8	-0.046303	0.043367	0.28564	0.0240283	0.0296646	0.41794	-0.002213	0.038683	0.954367	0.012246	0.0321483	0.70326
rs7899626	systemic lupus erythematosus	10	63825561	C	T	0.3628	221.866	0.015315	0.182322	0.0332532	4.19e-08	0.015116	0.008509	0.07566	NA	NA	NA	0.000255618	0.000385466	0.51	0.026725	0.024216	0.269753	NA	NA	NA	0.009225	0.021667	0.670314	NA	NA	NA
rs9852014	systemic lupus erythematosus	3	129084581	A	G	0.07455	801.739	0.0532125	0.620577	0.0492727	2.26e-36	0.012742	0.015157	0.400529	0.0188481	0.0202106	0.351033	0.000865948	0.000681965	0.2	-0.020984	0.044281	0.635607	0.0291777	0.0301025	0.332407	0.010464	0.038698	0.786839	0.00694674	0.0326442	0.831482
rs10173253	Rheumatoid arthritis	2	30443460	G	A	0.40075	286.981	0.00294466	0.0783	0.0138	1.324e-08	-0.010804	0.007903	0.171609	-0.0148236	0.0110674	0.180441	0.000917261	0.000411701	0.0258824	-0.021498	0.022224	0.333353	-0.00981515	0.0164616	0.551011	0.027114	0.019965	0.174408	-0.00406249	0.0178818	0.820279
rs10177463	Rheumatoid arthritis	2	602518	T	C	0.485124	283.424	0.00290827	-0.0763	0.0131	5.633e-09	0.000614	0.007776	0.937053	-0.0102213	0.0110123	0.353317	4.29966e-05	0.000399335	0.914257	-0.041821	0.021802	0.055105	-0.0297147	0.0163854	0.0697574	0.009453	0.01955	0.628758	0.0220497	0.0178034	0.215527
rs10931480	Rheumatoid arthritis	2	191954047	G	A	0.294274	399.609	0.00409559	0.0993	0.0174	1.083e-08	0.00097	0.010097	0.923464	-0.00390854	0.0178307	0.826492	-0.000217343	0.000526971	0.680019	-0.013091	0.027867	0.638556	-0.0201568	0.0265437	0.447624	0.00653	0.024791	0.79225	-0.00784508	0.0288326	0.785552
rs10972201	Rheumatoid arthritis	9	34707373	G	A	0.307185	410.381	0.00420552	0.0994	0.0137	4.284e-13	0.000751	0.008167	0.92668	-0.0210486	0.012265	0.0861351	0.000633488	0.000419843	0.131333	0.025196	0.023225	0.277956	-0.0183155	0.018277	0.316291	0.014972	0.020449	0.464071	0.00456504	0.0198411	0.818029
rs11073333	Rheumatoid arthritis	15	38820647	G	A	0.227381	315.013	0.00323137	-0.0959	0.0152	2.975e-10	-0.005166	0.009301	0.578649	0.0218681	0.0140078	0.118491	0.000663741	0.000479467	0.166258	-0.020199	0.026037	0.437881	0.0423685	0.0208057	0.0417109	-0.00031	0.02333	0.989404	0.0355933	0.0226106	0.115444
rs11171710	Rheumatoid arthritis	12	56368078	G	A	0.445591	333.479	0.00342014	0.0832	0.0142	4.653e-09	-0.012653	0.007775	0.10365	-0.000871293	0.0110677	0.937252	0.000524156	0.00040212	0.192412	-0.011287	0.021506	0.599716	0.0189833	0.0164679	0.249015	-0.02267	0.019536	0.245854	-0.0174085	0.0178926	0.330583
rs11203203	Rheumatoid arthritis	21	43836186	G	A	0.350255	224.728	0.00230737	0.0712	0.013	4.069e-08	0.001049	0.008056	0.896381	0.00411352	0.0122448	0.736916	-0.000868884	0.00041165	0.034796	-0.034782	0.023484	0.138576	-0.0140932	0.018242	0.439777	-0.02209	0.020924	0.291075	0.0350909	0.0198072	0.0764575
rs115284761	Rheumatoid arthritis	15	77326836	T	C	0.198642	422.421	0.00432837	-0.1166	0.021	2.781e-08	-0.004708	0.009211	0.60925	-0.00698048	0.0125448	0.577907	0.000365452	0.000458913	0.425833	0.049192	0.026623	0.064651	-0.0109426	0.018667	0.55774	0.021915	0.023926	0.359689	-0.00303596	0.0202777	0.880986
rs12063762	Rheumatoid arthritis	1	113828836	A	G	0.131487	320.105	0.00328343	0.1199	0.0205	4.769e-09	0.010881	0.012211	0.372878	-0.0204249	0.022186	0.357248	0.000319054	0.00061361	0.603091	-0.008066	0.034312	0.814136	-0.0702158	0.0330226	0.0334788	0.013972	0.029568	0.636566	0.015027	0.0359215	0.675706
rs12468949	Rheumatoid arthritis	2	204604603	A	G	0.295227	343.463	0.00352218	-0.092	0.0141	5.879e-11	-0.008672	0.008613	0.313964	0.0051138	0.0130637	0.695463	-0.000200015	0.000448959	0.655952	0.006371	0.02387	0.789535	-0.00619358	0.0194356	0.749975	-0.028641	0.021301	0.17873	0.0341753	0.0211266	0.10574
rs12500534	Rheumatoid arthritis	4	48197145	T	C	0.286501	218.033	0.00223879	0.074	0.0133	2.894e-08	-0.004766	0.008104	0.5565	0.00651973	0.0123812	0.598482	-0.000116454	0.000425664	0.784407	-0.007998	0.022804	0.725799	0.0308524	0.0184133	0.0938275	-0.04178	0.019977	0.036507	0.0187028	0.0200039	0.349811
rs1264600	Rheumatoid arthritis	8	102453350	T	C	0.387015	321.745	0.0033002	-0.0834	0.0144	7.073e-09	-0.007293	0.008691	0.401338	NA	NA	NA	3.30558e-05	0.000443055	0.940526	-0.008262	0.024582	0.73681	NA	NA	NA	0.018758	0.021455	0.381945	NA	NA	NA
rs137592	Rheumatoid arthritis	22	39689248	G	A	0.245209	276.805	0.00284054	-0.0876	0.0155	1.55e-08	-0.00766	0.008466	0.36554	0.00573836	0.0128141	0.654285	0.000905709	0.000418604	0.0304927	-0.039162	0.024371	0.108077	-0.00119312	0.0190864	0.950156	-0.017335	0.022009	0.430933	0.00219781	0.0207492	0.915643
rs1633360	Rheumatoid arthritis	12	58108052	C	T	0.448856	245.026	0.00251525	0.0713	0.013	3.946e-08	-0.00079	0.007668	0.917897	-0.0177305	0.0110386	0.108225	-3.01695e-05	0.000403149	0.940346	-0.029039	0.021388	0.174529	-0.0177967	0.0164273	0.278649	-0.02719	0.019299	0.158858	-0.0255562	0.0178267	0.15169
rs2085993	Rheumatoid arthritis	1	38614867	G	A	0.202821	257.467	0.00264263	-0.0904	0.0151	2.033e-09	0.001584	0.008649	0.854688	-0.0177401	0.0126032	0.159255	6.58918e-06	0.000446097	0.988215	-0.012749	0.023949	0.594503	-0.0307078	0.0187432	0.101349	0.007958	0.021816	0.71527	-0.0243946	0.0203627	0.230914
rs2141331	Rheumatoid arthritis	2	202151492	C	T	0.120963	294.505	0.00302164	0.1192	0.0211	1.658e-08	0.010497	0.013509	0.437153	-0.00299486	0.0241832	0.901441	0.000200119	0.000705854	0.776783	-0.020299	0.035707	0.569717	-0.0370964	0.0360103	0.302935	0.006828	0.032417	0.833157	0.0375029	0.0391203	0.337733
rs2258734	Rheumatoid arthritis	1	2483961	G	A	0.366415	399.446	0.00409392	-0.0939	0.0148	2.521e-10	7.8e-05	0.008307	0.992532	0.00855468	0.0115283	0.45805	-0.00030274	0.000419559	0.470561	-0.037899	0.023437	0.105865	0.00424638	0.0171486	0.804426	0.002862	0.021305	0.893122	0.021848	0.0186302	0.240908
rs2271198	Rheumatoid arthritis	2	65559027	A	G	0.39656	343.571	0.00352328	-0.0858	0.0129	3.274e-11	0.0114	0.007747	0.141132	0.000454877	0.0111832	0.967555	0.000211404	0.000401918	0.598896	0.057308	0.02145	0.007563	0.00665921	0.0166441	0.689087	0.028794	0.019465	0.139043	0.0138992	0.0180736	0.441875
rs2275806	Rheumatoid arthritis	10	8095340	G	A	0.497054	273.322	0.00280491	-0.0749	0.0134	2.036e-08	0.002762	0.007775	0.722425	-0.00378429	0.0110088	0.731035	-0.000169802	0.000403872	0.674168	0.038349	0.022156	0.083483	-0.0142082	0.016384	0.385834	-0.016203	0.019712	0.411092	0.00365175	0.0177879	0.837342
rs2793108	Rheumatoid arthritis	10	31379105	C	T	0.447079	238.006	0.00244336	0.0703	0.0129	4.62e-08	0.004565	0.007743	0.555503	0.00185404	0.011776	0.874896	0.000181805	0.000401933	0.651033	0.010976	0.021879	0.615927	0.00534578	0.0175457	0.760612	0.022474	0.019384	0.246258	-0.0148012	0.0190391	0.436916
rs2847266	Rheumatoid arthritis	18	12773338	C	T	0.280155	320.634	0.00328884	-0.0903	0.015	1.557e-09	-0.014122	0.00903	0.117836	-0.0106037	0.0119846	0.376278	0.00118841	0.000445133	0.00759014	-0.00671	0.025761	0.794502	-0.024001	0.0178308	0.17829	0.027169	0.023205	0.241651	0.0173807	0.0193662	0.369465
rs28735854	Rheumatoid arthritis	21	34752712	A	G	0.111064	229.761	0.00235892	-0.1093	0.0197	2.999e-08	-0.012397	0.0111	0.264033	-0.0149276	0.0145763	0.305788	3.68459e-05	0.000584065	0.949699	0.018953	0.031339	0.545361	-0.0204042	0.0217017	0.347108	-0.011996	0.028396	0.672715	0.000441648	0.0235774	0.985055
rs34477181	Rheumatoid arthritis	7	17191020	G	A	0.088512	213.267	0.00218995	0.1165	0.0214	4.962e-08	0.009611	0.013161	0.465262	-0.0365875	0.0170345	0.0317263	-0.000459442	0.000675644	0.496501	0.03223	0.037983	0.396139	-0.014586	0.0253006	0.564274	0.026276	0.034017	0.439864	-0.0495587	0.0274733	0.0712492
rs3929172	Rheumatoid arthritis	5	55421170	C	T	0.237129	323.726	0.00332045	0.0958	0.0162	3.604e-09	-0.006476	0.008934	0.468576	0.0217562	0.0125007	0.0817881	-0.000384197	0.000454286	0.397711	-0.024777	0.025685	0.3347	0.0338862	0.018605	0.0685536	-0.037434	0.022962	0.103036	0.0285984	0.0202009	0.156862
rs4692059	Rheumatoid arthritis	4	26072751	T	C	0.422912	247.191	0.00253742	-0.0721	0.013	3.227e-08	0.012142	0.007732	0.116294	-0.00885844	0.0112629	0.431564	-0.000335148	0.000402397	0.404914	0.00572	0.021857	0.793554	-0.030936	0.0167524	0.0647963	0.028336	0.019242	0.140838	-0.00782414	0.01819	0.667099
rs4731531	Rheumatoid arthritis	7	128562647	G	A	0.308989	271.663	0.00278792	0.0808	0.0142	1.125e-08	-0.009502	0.00889	0.285132	0.00101829	0.011052	0.92659	6.56735e-05	0.000398135	0.868981	-0.051421	0.029512	0.081442	-0.00379779	0.0164582	0.817506	-0.000566	0.026618	0.983022	0.0134025	0.0178554	0.452886
rs533733	Rheumatoid arthritis	6	106564236	A	G	0.28502	239.071	0.00245427	-0.0776	0.0135	9.412e-09	-0.001552	0.008134	0.848684	-0.0029157	0.012291	0.812485	-0.00032321	0.000421987	0.443723	-0.022096	0.022615	0.328523	-0.00866904	0.0182701	0.635148	-0.014932	0.02027	0.461345	-0.0122227	0.0198739	0.538546
rs5754075	Rheumatoid arthritis	22	21911220	G	A	0.054531	152.073	0.00156256	0.1231	0.0212	6.285e-09	0.006323	0.015068	0.674755	NA	NA	NA	-0.000332783	0.000560673	0.552819	-0.008227	0.04246	0.846354	NA	NA	NA	0.017274	0.042983	0.687784	NA	NA	NA
rs61828284	Rheumatoid arthritis	1	173299743	C	T	0.067756	280.705	0.00288046	-0.151	0.0269	1.905e-08	-0.028492	0.015404	0.064369	-0.061427	0.0217638	0.00476596	0.000169346	0.000753927	0.822276	-0.015418	0.044825	0.730887	-0.0986519	0.0321016	0.00211836	-0.03086	0.04052	0.446305	-0.113623	0.034823	0.00110286
rs6586520	Rheumatoid arthritis	1	17638145	C	T	0.5249	336.649	0.00345254	0.0832	0.0141	3.991e-09	-0.009517	0.008082	0.238951	0.00736004	0.0110563	0.505612	0.00014404	0.000404212	0.721581	0.018782	0.023209	0.418377	0.0158466	0.0164467	0.33529	-0.004392	0.021026	0.834538	-0.00374506	0.0178618	0.833926
rs68143182	Rheumatoid arthritis	16	86005838	C	T	0.2266	348.682	0.0035755	0.101	0.0159	2.164e-10	-0.00858	0.009908	0.386495	-0.0155775	0.0138117	0.259386	-0.000212951	0.000476412	0.654883	0.022885	0.029824	0.442884	-0.0169829	0.0205813	0.409279	-0.008201	0.027496	0.765502	-0.0104257	0.0223416	0.640751
rs706779	Rheumatoid arthritis	10	6098824	T	C	0.46856	321.714	0.00329988	-0.0814	0.0128	2.055e-10	-0.006232	0.007639	0.414598	-0.00350725	0.011321	0.756713	-0.000346527	0.000397955	0.383881	-0.019026	0.021412	0.374234	-0.0104727	0.016838	0.533963	0.012545	0.0189	0.506862	0.0292684	0.01828	0.109351
rs71508903	Rheumatoid arthritis	10	63779871	C	T	0.18284	444.9	0.00455766	0.1235	0.017	3.268e-13	-0.005913	0.009838	0.547834	-0.0032956	0.0141942	0.8164	-0.000167699	0.000506493	0.740571	-0.026837	0.027938	0.33674	-0.00296849	0.0211238	0.888242	-0.003494	0.02465	0.887269	0.00246048	0.0229214	0.914516
rs7330515	Rheumatoid arthritis	13	40233404	T	C	0.353362	414.429	0.00424683	0.0964	0.0138	3.297e-12	-0.002565	0.00799	0.748169	-0.00159167	0.0114732	0.889664	-0.000416866	0.000418249	0.318914	-0.011174	0.022047	0.612307	0.0242915	0.0170586	0.154447	0.003676	0.019838	0.852964	-0.00832705	0.0185296	0.65315
rs736202	Rheumatoid arthritis	1	113819380	C	T	0.077771	464.423	0.00475671	0.1821	0.0245	1.088e-13	-0.003195	0.014226	0.82228	-0.0229432	0.0191962	0.232009	-0.00043664	0.000749375	0.560114	0.002139	0.040142	0.957496	-0.0325812	0.0285758	0.254216	0.003335	0.034935	0.923935	-0.0399417	0.0311322	0.199503
rs75407602	Rheumatoid arthritis	19	10397230	C	T	0.032885	851.255	0.0086843	-0.3695	0.0461	1.064e-15	-0.01143	0.020883	0.584186	-0.000775942	0.0313055	0.980226	-0.000239296	0.000947703	0.800654	0.019252	0.067272	0.774735	0.0563603	0.0465872	0.226364	-0.041649	0.059201	0.48174	-0.0194457	0.0506943	0.701284
rs7639882	Rheumatoid arthritis	3	16985272	C	T	0.289755	291.195	0.00298778	0.0852	0.0139	8.714e-10	0.018811	0.008583	0.028427	0.000534542	0.0119841	0.964423	-0.000819631	0.000453243	0.0705501	0.036196	0.023954	0.130757	-0.00917646	0.017837	0.606928	0.012907	0.021062	0.540019	0.00697592	0.0193951	0.719091
rs7715399	Rheumatoid arthritis	5	10682230	T	C	0.4046	255.656	0.00262408	0.0738	0.0133	2.792e-08	0.009878	0.008132	0.224477	NA	NA	NA	-0.000884124	0.000413269	0.0324086	-0.004922	0.023017	0.830668	NA	NA	NA	0.000481	0.020004	0.980818	NA	NA	NA
rs77574423	Rheumatoid arthritis	3	11984744	G	A	0.7197	370.285	0.00379619	0.097	0.0171	1.349e-08	-0.020165	0.016241	0.214344	NA	NA	NA	0.000906528	0.000463531	0.0505011	NA	NA	NA	NA	NA	NA	NA	NA	NA	NA	NA	NA
rs933305	Rheumatoid arthritis	12	111738287	G	A	0.1998	293.84	0.00301483	-0.0971	0.0174	2.369e-08	-0.020452	0.009469	0.030809	0.015972	0.0134044	0.23344	0.000500764	0.00050755	0.323825	-0.039541	0.026241	0.131837	0.0174288	0.0199508	0.382344	-0.021891	0.023914	0.359979	0.00477018	0.0216814	0.825861
rs947474	Rheumatoid arthritis	10	6390450	G	A	0.189151	325.339	0.00333693	0.1043	0.0165	2.345e-10	0.008415	0.009708	0.386049	-0.00553706	0.0141905	0.696394	-9.35261e-05	0.000511309	0.854865	0.002274	0.027221	0.933397	-0.00723683	0.0210954	0.73156	0.027364	0.024193	0.258018	-0.025281	0.0228953	0.269507
rs9652481	Rheumatoid arthritis	15	69962737	C	T	0.153961	372.665	0.00382049	0.1211	0.0212	1.023e-08	-0.010619	0.013342	0.426098	0.00879093	0.0159209	0.580837	-4.92924e-05	0.00058127	0.932419	0.00825	0.041465	0.842285	0.00739126	0.0236999	0.755141	-0.034085	0.040263	0.397247	-0.00432292	0.0257375	0.866613
rs9852811	Rheumatoid arthritis	3	136021647	C	T	0.021174	332.443	0.00340955	0.2868	0.0522	3.974e-08	0.036954	0.034461	0.283551	NA	NA	NA	-0.000168873	0.00155867	0.913722	-0.009311	0.099772	0.925627	NA	NA	NA	0.061642	0.081728	0.450724	NA	NA	NA
rs998731	Rheumatoid arthritis	8	81095395	C	T	0.483204	289.345	0.00296885	0.0771	0.0137	2.003e-08	0.001273	0.007704	0.868752	0.00266406	0.0110438	0.809379	-0.000359536	0.000397924	0.366246	0.030036	0.022055	0.173215	0.00568935	0.0164209	0.728989	-0.001435	0.019292	0.940669	0.0207713	0.0178551	0.244698
rs10957979	Asthma	8	81289787	G	A	0.379037	329.19	0.00257187	-0.0739156	0.0132341	2.33002e-08	-0.015881	0.007907	0.04462	-0.00859152	0.0118877	0.46985	0.000549946	0.000415809	0.185971	-0.016322	0.022286	0.463959	0.00531389	0.0176887	0.763864	-0.039164	0.019654	0.046316	-0.010563	0.0192055	0.58232
rs11071558	Asthma	15	61069421	G	A	0.077459	272.281	0.00212821	-0.122029	0.0187891	8.31955e-11	0.007967	0.014755	0.589248	0.0203245	0.0152279	0.181979	NA	NA	NA	0.04891	0.030178	0.105079	0.0081484	0.0226714	0.719287	0.003128	0.027825	0.91046	0.0526213	0.0246708	0.0329299
rs12935657	Asthma	16	11219041	A	G	0.14338	338.404	0.00264367	-0.103741	0.0147559	2.06016e-12	0.000281	0.008902	0.974767	-0.00306064	0.0134167	0.819552	0.000259833	0.000462138	0.573952	0.002261	0.024679	0.926966	-0.0469755	0.0199506	0.018543	0.03158	0.022051	0.15209	0.0107766	0.0216504	0.618657
rs1663687	Asthma	10	9054787	A	G	0.350577	414.561	0.00323669	-0.0843102	0.0131665	1.51999e-10	0.002095	0.007778	0.787603	0.0216973	0.0119649	0.069767	-4.9565e-05	0.000401651	0.901788	0.053716	0.021891	0.014157	0.0134224	0.0178235	0.451407	0.01272	0.019281	0.509452	0.0300085	0.0193446	0.12084
rs167769	Asthma	12	57503775	T	C	0.365629	342.525	0.00267578	0.0759483	0.013024	5.49997e-09	-0.081264	0.007735	8.72e-26	-0.036442	0.0111545	0.00108685	0.00313936	0.000404663	8.65308e-15	-0.061731	0.021438	0.003996	-0.0203531	0.0165749	0.219467	-0.094734	0.01933	9.72e-07	-0.0427791	0.0180027	0.0174888
rs17293632	Asthma	15	67442596	T	C	0.210615	593.512	0.0046274	0.117968	0.0146683	8.81049e-16	0.006353	0.008924	0.476559	-0.00036801	0.012452	0.976423	-0.000543261	0.000466444	0.244146	0.027908	0.0247	0.258521	0.00116822	0.0185327	0.949738	0.029546	0.022566	0.190416	-0.0123775	0.0201383	0.538804
rs20541	Asthma	5	131995964	G	A	0.209796	608.785	0.00474591	-0.11964	0.0155377	1.35988e-14	-0.01559	0.009421	0.097951	0.0115743	0.0113935	0.30969	0.000359693	0.00051624	0.485955	-0.032713	0.025635	0.201903	0.0107009	0.0169527	0.527897	-0.030168	0.023394	0.197168	0.00379546	0.0184156	0.836712
rs2305479	Asthma	17	38062217	T	C	0.463361	425.958	0.0157957	-0.178219	0.0130078	1e-42	-0.001434	0.007582	0.849931	0.00096424	0.0110147	0.930241	9.66228e-05	0.000396684	0.807559	0.004687	0.020998	0.823351	-0.00363547	0.0163888	0.824449	-0.006238	0.018912	0.741538	-0.020992	0.0178011	0.238297
rs6893213	Asthma	5	110198114	T	C	0.082833	410.564	0.00320559	0.145249	0.0223435	7.98914e-11	0.023782	0.014285	0.095958	-0.0234085	0.0200384	0.242734	-0.000300559	0.000736448	0.683186	0.05901	0.038424	0.124588	-0.0284868	0.0298772	0.340355	0.015432	0.034983	0.659143	0.00662266	0.0324461	0.838266
rs992969	Asthma	9	6209697	G	A	0.7485	1213.6	0.00941645	-0.158148	0.0141255	4.26973e-29	-0.001268	0.008831	0.885784	0.0230056	0.0128454	0.0732976	0.000117102	0.000457387	0.797933	-0.000822	0.024813	0.973569	0.0365168	0.0190813	0.0556519	0.016416	0.02177	0.45082	0.000162767	0.0207386	0.993738
rs10888503	Psoriasis	1	152593549	T	C	0.376833	734.153	0.0163533	0.1866	0.0171	1.43615e-27	-0.008989	0.007967	0.259205	0.0032731	0.0115514	0.776909	7.72594e-05	0.000369569	0.83	-0.014028	0.021576	0.515587	-0.000223505	0.017193	0.989628	-0.009013	0.019832	0.649504	0.0142932	0.0186787	0.444145
rs10893884	Psoriasis	11	128410264	C	T	0.49608	249.471	0.00561765	-0.106	0.016	3.98658e-11	-0.011238	0.007669	0.142791	-0.00109101	0.0110529	0.921371	-0.000140308	0.000350903	0.69	0.005026	0.021355	0.813914	0.000275321	0.0164433	0.986641	-0.013732	0.019345	0.477809	-0.00141247	0.0178829	0.937045
rs11085744	Psoriasis	19	10819967	T	C	0.436488	287.15	0.00646063	0.1146	0.0166	5.21315e-12	-0.001031	0.00786	0.895594	-0.000774294	0.0110988	0.944382	-0.000307734	0.000354042	0.38	0.005186	0.022012	0.813736	0.0187574	0.0165085	0.25586	-0.024289	0.019924	0.222809	0.0175158	0.0179269	0.328535
rs1108618	Psoriasis	10	81043743	G	A	0.418796	260.7	0.00586902	-0.1098	0.0165	3.24788e-11	0.00427	0.007783	0.583274	0.0229341	0.0111524	0.039742	-0.000204961	0.000353609	0.56	-0.015612	0.02228	0.483488	0.0244785	0.0166031	0.140392	0.043093	0.019645	0.028289	0.0179729	0.0180395	0.3191
rs11135059	Psoriasis	5	158771337	A	G	0.328798	127.171	0.0418167	-0.3078	0.0178	4.40656e-67	-0.002656	0.008059	0.741759	0.0238361	0.0119358	0.0458216	-0.00023879	0.000372899	0.52	-0.014109	0.022789	0.535854	0.0280006	0.0177369	0.114413	3.3e-05	0.020314	0.998706	0.0199952	0.019283	0.299766
rs11249215	Psoriasis	1	25297184	A	G	0.477982	438.075	0.00982296	0.1403	0.016	2.1419e-18	-0.004476	0.007811	0.566646	0.0015031	0.0110077	0.891387	0.000129122	0.000351824	0.709999	0.025214	0.021694	0.24511	0.0087737	0.0163789	0.592186	-0.012631	0.019691	0.521238	-0.00283075	0.0178104	0.873718
rs115059666	Psoriasis	5	150491845	A	G	0.009158	213.332	0.00480777	0.5147	0.0744	4.46684e-12	-0.018047	0.04053	0.656143	0.000657005	0.0655699	0.992005	NA	NA	NA	NA	NA	NA	-0.0367559	0.0982936	0.708448	-0.057176	0.118043	0.628151	0.0510096	0.105123	0.627508
rs11581607	Psoriasis	1	67707690	A	G	0.051826	584.886	0.0130719	-0.3647	0.036	4.55827e-24	0.039567	0.015718	0.011847	0.0100354	0.0258473	0.697826	0.00131669	0.000700803	0.0599998	0.097538	0.043877	0.026239	0.0311746	0.0383024	0.415699	0.003972	0.039072	0.919006	-0.0618973	0.0416667	0.137403
rs11767350	Psoriasis	7	37385365	G	A	0.266217	172.507	0.0038913	-0.0998	0.0164	1.193e-09	0.000985	0.007678	0.89787	-0.00391959	0.0114343	0.731754	-0.000194936	0.000353857	0.58	0.026048	0.02168	0.229542	-0.00352875	0.0170237	0.835788	0.017701	0.019199	0.356547	-0.0130044	0.0184916	0.481895
rs11795343	Psoriasis	9	32523737	C	T	0.402217	240.804	0.00542354	-0.1062	0.0164	1.02499e-10	0.007213	0.007714	0.349725	-0.0161711	0.0113565	0.15446	-0.000157663	0.000358179	0.66	0.026022	0.021662	0.229626	-0.0232648	0.0169059	0.16878	0.002624	0.019154	0.891023	-0.0127913	0.0183643	0.486096
rs12133684	Psoriasis	1	206648995	A	G	0.2107	218.977	0.00493436	0.1218	0.0206	3.25702e-09	0.014881	0.009935	0.134169	0.0180038	0.0132751	0.175034	0.000794536	0.000443069	0.0729995	0.015759	0.028598	0.581622	0.0171595	0.019751	0.384961	0.049464	0.026119	0.058264	0.0344994	0.0214448	0.107671
rs1295685	Psoriasis	5	131996445	G	A	0.195022	433.2	0.0097147	0.1759	0.0206	1.15798e-17	-0.011661	0.009521	0.220618	0.0108526	0.0113994	0.341081	-0.000465025	0.000454002	0.31	-0.022125	0.02715	0.41514	0.0112219	0.0169613	0.508216	-0.021458	0.02469	0.384772	0.00344092	0.0184247	0.851852
rs131656	Psoriasis	22	21917450	A	G	0.189082	176.693	0.00398535	0.114	0.0202	1.685e-08	0.010094	0.009763	0.301166	-0.026425	0.011794	0.0250553	-0.000591979	0.000444335	0.18	0.012988	0.027818	0.640592	-0.0481969	0.0176036	0.00618344	-0.0079	0.025889	0.760254	-0.0158693	0.0190295	0.40432
rs1648153	Psoriasis	11	109959638	A	G	0.367857	399.237	0.0089599	-0.1388	0.0164	2.93089e-17	0.004615	0.007711	0.549565	0.0059509	0.0116662	0.609983	-6.97409e-05	0.00035424	0.84	0.01885	0.021135	0.372433	0.0132215	0.0173704	0.446565	0.002312	0.019154	0.903895	-0.0166682	0.0188488	0.376528
rs2021511	Psoriasis	16	11344903	T	C	0.278272	241.222	0.00543291	-0.1163	0.0181	1.20301e-10	0.009486	0.008553	0.267396	-0.00590375	0.0124464	0.635261	0.000489121	0.00039022	0.21	0.02144	0.023808	0.367831	-0.0158139	0.0185146	0.393032	0.024568	0.021643	0.256299	-0.0062303	0.0201099	0.756702
rs2066819	Psoriasis	12	56750204	T	C	0.053457	486.966	0.0109073	-0.3283	0.0348	4.28055e-21	0.024558	0.015241	0.107112	-0.00401874	0.024154	0.867858	0.000329849	0.000702939	0.64	0.089218	0.042709	0.03673	-0.0251229	0.0358988	0.484036	-0.015498	0.039005	0.691141	-0.0031801	0.0390209	0.935046
rs2111485	Psoriasis	2	163110536	G	A	0.426287	571.363	0.0127735	0.1616	0.0166	1.75792e-22	-0.004934	0.007862	0.530341	-0.0162328	0.0111236	0.144479	-0.000333504	0.000357741	0.35	-0.007816	0.022426	0.727464	-0.00222999	0.0165443	0.892779	-0.052342	0.02012	0.0093	-0.0259641	0.0179674	0.148439
rs2301368	Psoriasis	17	26130118	A	G	0.228216	179.827	0.00405575	0.1073	0.0168	1.60901e-10	-0.006538	0.008645	0.44946	NA	NA	NA	NA	NA	NA	0.017104	0.021902	0.434844	NA	NA	NA	-0.017519	0.019903	0.378729	NA	NA	NA
rs2638281	Psoriasis	19	49210869	G	A	0.465402	210.314	0.00474007	0.0976	0.0164	2.46297e-09	-0.002449	0.007867	0.755591	NA	NA	NA	-0.000480433	0.000357498	0.18	0.009027	0.02164	0.6766	NA	NA	NA	-0.01725	0.019483	0.375948	NA	NA	NA
rs2675662	Psoriasis	10	75599127	G	A	0.499501	311.707	0.00700927	-0.1184	0.0167	1.48799e-12	0.008608	0.007641	0.259898	0.0059402	0.0110218	0.589921	0.000241135	0.000353136	0.49	-0.00662	0.021449	0.757592	0.00984951	0.0164006	0.548136	0.02357	0.019118	0.217605	-0.0236315	0.0178162	0.184707
rs28998802	Psoriasis	17	26124908	A	G	0.067096	248.208	0.00558937	0.2113	0.0222	1.88799e-21	-0.014009	0.011951	0.241093	-0.0179352	0.0141718	0.205675	-0.00032022	0.000509981	0.53	0.010356	0.035208	0.76866	-0.0648455	0.0213178	0.00235136	-0.062285	0.034414	0.070322	-0.00849894	0.0228738	0.710222
rs35741374	Psoriasis	2	61072567	T	C	0.3991	572.842	0.0128061	0.1634	0.0163	1.07795e-23	0.009796	0.007644	0.199994	0.0172898	0.0112095	0.122971	0.000636415	0.000353845	0.0719996	-0.002601	0.021128	0.902004	0.0131637	0.0166699	0.429723	0.023098	0.018973	0.223431	0.0144321	0.0181201	0.425757
rs39841	Psoriasis	5	96120170	A	G	0.280382	475.029	0.0106428	-0.1624	0.0176	2.56271e-20	0.003532	0.008393	0.673882	0.01199	0.0118449	0.311417	0.000373305	0.000392043	0.34	-0.011439	0.023639	0.628463	0.0312786	0.0176299	0.0760326	0.001611	0.021018	0.938894	0.032686	0.019166	0.0881171
rs438650	Psoriasis	1	8290082	C	T	0.228717	242.426	0.00545988	0.1244	0.0195	1.76401e-10	-0.009948	0.009248	0.282073	0.0119844	0.0134536	0.37304	-0.000739146	0.000419585	0.0779992	-0.019721	0.026443	0.455796	0.00187906	0.0200403	0.925296	0.006129	0.023339	0.792847	0.0410316	0.0217469	0.0591902
rs7141014	Psoriasis	14	98667928	C	T	0.175119	161.48	0.00364346	-0.1123	0.0203	3.07496e-08	0.016895	0.0096	0.078433	0.0364503	0.0156383	0.0197624	0.000646367	0.000432041	0.13	0.050856	0.026739	0.057198	0.0541849	0.0233088	0.0200905	0.009798	0.024204	0.685646	0.0477297	0.0253152	0.0593745
rs73986523	Psoriasis	17	40270062	C	T	0.0616	231.087	0.00520582	-0.2122	0.038	2.41402e-08	0.020003	0.026009	0.441847	NA	NA	NA	0.000199532	0.000730964	0.780001	NA	NA	NA	NA	NA	NA	NA	NA	NA	NA	NA	NA
rs771576	Psoriasis	3	101616982	C	T	0.429827	230.378	0.00518993	0.1029	0.0169	1.08101e-09	-0.000186	0.007876	0.981155	0.00927402	0.0113356	0.413282	0.000463302	0.00036053	0.2	-0.005301	0.022191	0.811187	0.00415102	0.0168735	0.805676	-0.055109	0.019584	0.004908	0.0101647	0.0183091	0.578775
rs9513593	Psoriasis	13	99950260	A	G	0.240233	232.182	0.00523036	-0.1197	0.0205	5.33495e-09	-0.002883	0.010072	0.774729	0.0103851	0.0130916	0.427625	0.000449941	0.000468094	0.34	-0.01643	0.027224	0.54618	0.0425775	0.0194581	0.0286583	-0.014694	0.025101	0.558295	0.0267469	0.0211539	0.206088
rs957970	Psoriasis	17	40519890	G	A	0.36165	176.67	0.00398482	0.0929	0.0168	3.05401e-08	-0.001609	0.007948	0.83953	0.0142473	0.0112791	0.206533	0.00039151	0.000366731	0.29	-0.004786	0.021822	0.826378	0.0209823	0.0167862	0.211308	-0.056263	0.019865	0.004636	0.0455292	0.0182325	0.0125196
rs9591325	Psoriasis	13	50811220	C	T	0.069375	206.806	0.00466138	-0.19	0.0324	4.49997e-09	-0.003534	0.015174	0.815813	0.0226447	0.0229324	0.32342	0.00136147	0.000696443	0.051	-0.006845	0.040838	0.866865	0.0252723	0.0341555	0.45935	-0.027077	0.036567	0.459025	-0.0365129	0.0371528	0.325717
rs9695923	Psoriasis	9	110791067	T	C	0.415443	196.482	0.00442971	-0.0955	0.0165	7.08207e-09	-0.016714	0.011281	0.138449	0.000437016	0.0110107	0.96834	NA	NA	NA	NA	NA	NA	0.00909027	0.0163857	0.579053	NA	NA	NA	-0.0259222	0.0178098	0.14553
rs10183097	Type 1 diabetes	2	74914779	C	T	0.24775	396.44	0.0157103	0.2053	0.0322	1.81602e-10	0.001009	0.011108	0.92763	-0.00594492	0.0152293	0.696271	-0.000212053	0.00050604	0.68	-0.007144	0.032125	0.824018	-0.00849531	0.0226503	0.707613	-0.013117	0.029404	0.655557	0.0335403	0.0245793	0.172387
rs10760335	Type 1 diabetes	9	126981215	G	A	0.40167	221.808	0.00885115	0.1357	0.0243	2.427e-08	-0.009766	0.008162	0.231453	0.00789713	0.0118551	0.505322	-0.000442151	0.000373937	0.24	-0.005921	0.023984	0.805012	0.0244872	0.0176406	0.165103	-0.007398	0.020407	0.71697	0.00330542	0.0191735	0.863127
rs10911399	Type 1 diabetes	1	183646903	G	A	0.058328	380.693	0.0150957	-0.3707	0.064	6.74699e-09	-0.040844	0.023413	0.081084	-0.00871495	0.0332544	0.793268	-0.00256641	0.00103238	0.0129999	0.011393	0.064165	0.859057	0.0180794	0.0494338	0.714567	-0.139743	0.060107	0.020098	-0.00547723	0.0536847	0.918736
rs11571297	Type 1 diabetes	2	204745003	C	T	0.471007	486.784	0.0192216	-0.1964	0.0237	1.11404e-16	0.010572	0.007669	0.168045	0.00899693	0.0113396	0.427542	0.000122597	0.000351621	0.73	0.026991	0.021389	0.206961	0.0127945	0.0168721	0.448258	0.03445	0.019183	0.072515	0.0155951	0.0183416	0.395179
rs12722495	Type 1 diabetes	10	6097283	C	T	0.080025	367.08	0.0145637	-0.3145	0.0408	1.26911e-14	0.016578	0.012783	0.194642	0.0185678	0.0222312	0.403599	0.000622383	0.000560143	0.27	0.037801	0.037217	0.309768	0.00641379	0.0330305	0.846037	-0.017302	0.031803	0.586455	0.00619203	0.0359782	0.863355
rs13182737	Type 1 diabetes	5	37642210	A	G	0.251191	202.17	0.00807384	0.1465	0.0259	1.486e-08	-0.001721	0.008599	0.841342	0.0210517	0.0120575	0.0808221	-0.000602307	0.000399927	0.13	-0.002317	0.02445	0.924492	0.00181848	0.0179234	0.919186	0.047572	0.021516	0.027057	0.0496034	0.0194556	0.0107857
rs17863786	Type 1 diabetes	2	234607863	G	A	0.027866	233.263	0.00930401	0.4144	0.0628	4.25893e-11	0.020967	0.026249	0.424429	NA	NA	NA	-0.000652094	0.00111317	0.56	0.069811	0.069428	0.314631	NA	NA	NA	-0.017478	0.066656	0.793152	NA	NA	NA
rs1869449	Type 1 diabetes	2	33613232	A	G	0.317412	341.439	0.0135602	0.1769	0.0269	4.55198e-11	-0.008138	0.008312	0.327521	-0.00355065	0.012328	0.773336	-0.000422532	0.000382831	0.27	-0.050338	0.025144	0.045305	-0.000830486	0.0183485	0.963898	0.003488	0.020701	0.866162	0.00104877	0.0199402	0.958054
rs194749	Type 1 diabetes	14	69273905	C	T	0.219499	230.458	0.00919314	-0.1638	0.0281	5.36896e-09	-0.017253	0.008901	0.052588	-0.0304218	0.0121882	0.0125603	-0.000569216	0.000408933	0.16	-0.050338	0.025144	0.045305	-0.0314321	0.018132	0.0830042	0.003012	0.022446	0.893238	-0.0307812	0.0196983	0.118139
rs202520	Type 1 diabetes	20	1675292	G	A	0.290944	256.183	0.0102089	-0.1573	0.0256	7.97095e-10	0.005995	0.008317	0.470987	0.00447498	0.0115988	0.699634	NA	NA	NA	0.024185	0.022804	0.288882	0.0086792	0.0172598	0.615065	0.002426	0.020626	0.906358	0.00288434	0.0187164	0.877525
rs2269247	Type 1 diabetes	1	64107284	T	C	0.185612	221.269	0.00882981	0.1709	0.0295	7.27897e-09	-0.008996	0.009629	0.35014	0.0135945	0.0118734	0.252228	-0.000561907	0.000453359	0.22	0.004947	0.026546	0.852154	0.0136025	0.0176602	0.44116	-0.041155	0.024842	0.097581	0.0139704	0.0191747	0.466254
rs231971	Type 1 diabetes	16	28536519	G	A	0.070276	190.114	0.00759601	0.2411	0.0399	1.55199e-09	-0.003996	0.017193	0.816213	0.00743222	0.0285774	0.794807	0.000280923	0.000643725	0.66	0.015234	0.051372	0.766816	0.0281684	0.0425019	0.507486	0.018779	0.047082	0.690007	-0.0114546	0.0460168	0.803421
rs4566101	Type 1 diabetes	15	49219631	C	T	0.287832	317.644	0.0126272	0.1755	0.0255	6.22874e-12	0.002593	0.00854	0.761384	-0.00506466	0.0121712	0.677323	-7.2615e-05	0.000395104	0.85	0.006321	0.023622	0.789026	-0.0160292	0.0181263	0.376534	0.014998	0.021467	0.48479	-0.018154	0.0196779	0.356239
rs59680223	Type 1 diabetes	12	74547684	T	C	0.021705	442.642	0.0175091	0.6421	0.1032	4.99804e-10	0.020806	0.056542	0.712905	0.00819091	0.0428691	0.848473	-0.00117675	0.000666915	0.0779992	0.116079	0.102556	0.257674	-0.0966489	0.063533	0.1282	0.072933	0.105763	0.490467	0.0528031	0.0691142	0.444869
rs62410259	Type 1 diabetes	4	41713671	A	G	0.062296	425.303	0.0168348	-0.3796	0.0533	1.01789e-12	-0.003826	0.015661	0.80697	0.0237222	0.020428	0.245535	2.74295e-05	0.000580234	0.96	-0.003568	0.045954	0.938096	0.00956835	0.0304603	0.753427	0.070036	0.040672	0.08508	0.0773815	0.0330106	0.0190708
rs6719660	Type 1 diabetes	2	130096389	G	A	0.169137	608.983	0.0239314	0.2918	0.0524	2.51698e-08	0.012581	0.016739	0.452332	0.0184828	0.0285028	0.516691	0.000381662	0.000388257	0.33	-0.033877	0.045531	0.456863	-0.0164453	0.0424594	0.69852	-0.005179	0.041292	0.900174	0.0703763	0.0461925	0.127623
rs741172	Type 1 diabetes	16	11200798	T	C	0.213424	349.87	0.0138904	-0.2034	0.0258	3.11387e-15	0.001009	0.008156	0.901539	-0.0169221	0.0120819	0.161329	-0.00109088	0.000758083	0.15	-0.005284	0.022642	0.815484	-0.0490768	0.0180602	0.00657991	0.027397	0.020434	0.179982	-0.00436812	0.0195038	0.822786
rs77523242	Type 1 diabetes	10	62395516	C	T	0.037957	251.527	0.0100252	-0.3705	0.0635	5.423e-09	-0.010643	0.018206	0.55885	0.0305666	0.0366058	0.403707	0.00101202	0.00100335	0.31	0.011536	0.054439	0.832167	0.0409114	0.0545217	0.453032	0.020306	0.047023	0.665888	0.0975035	0.0594047	0.100726

## Sheet: S2_IVs for migraine
Characteristics of instrumental variables for migraine
SNP	CHR	Position	Effect allele	Other allele	EAF	Beta	SE	P-value	F statistic	R2
rs7518255	1	3086464	A	G	0.218005	0.121654	0.00901	1.66e-41	339.72	0.00504607
rs12025158	1	15539259	A	G	0.351341	0.050878	0.007959	1.69e-10	707.997	0.00117987
rs2078371	1	115677183	C	T	0.118133	0.130542	0.011465	5.34e-30	135.664	0.00355063
rs1925950	1	156450740	G	A	0.352981	0.076042	0.007921	8.49e-22	187.221	0.00264123
rs72926788	2	203820923	C	T	0.037038	-0.130256	0.0232	2.02e-08	726.259	0.00121027
rs10166942	2	234825093	C	T	0.196551	-0.114712	0.009744	5.89e-32	501.344	0.00415605
rs7640543	3	30462403	A	G	0.320955	0.046099	0.008108	1.34e-08	555.702	0.000926309
rs950570	3	80302512	T	C	0.070055	0.084732	0.014888	1.29e-08	561.192	0.000935452
rs7684253	4	57727311	C	T	0.448943	-0.043886	0.007653	1e-08	571.699	0.000952949
rs10234636	7	40427617	T	C	0.113637	0.109622	0.011679	6.6e-21	1454.43	0.00242079
rs11782673	8	27265887	G	A	0.164018	-0.057013	0.010327	3.46e-08	534.733	0.000891387
rs953588	9	71704827	T	C	0.376122	0.053487	0.007802	7.38e-12	805.79	0.00134263
rs17303101	9	119181794	A	G	0.292176	0.069093	0.008418	2.37e-16	1185.8	0.00197455
rs112255710	10	100600946	T	C	0.077739	-0.099362	0.014625	1.13e-11	849.693	0.00141567
rs10849061	12	4523456	C	T	0.486277	0.063157	0.007592	9.36e-17	1196.84	0.0019929
rs11172113	12	57527283	C	T	0.422603	-0.117366	0.007757	1.15e-51	456.341	0.00672236
rs8075138	17	47513371	T	C	0.39747	0.047889	0.007813	9.07e-10	659.091	0.00109846
rs11657101	17	60636826	A	G	0.371153	0.061037	0.009261	4.54e-11	1044.13	0.00173906
rs1019990	18	44866736	T	C	0.298565	-0.055414	0.008378	3.87e-11	771.858	0.00128616
rs1025497	19	41871254	A	G	0.373429	-0.049928	0.007913	2.89e-10	699.982	0.00116653
rs6046147	20	19479796	T	C	0.248893	0.062723	0.008693	5.61e-13	882.919	0.00147095
rs6057599	20	31168439	T	C	0.339255	0.044739	0.008084	3.2e-08	538.314	0.000897352
rs28451064	21	35593827	A	G	0.133371	-0.065956	0.011788	2.26e-08	603.328	0.00100562

## Sheet: S3_IVs for migraine with aura
Characteristics of instrumental variables for migraine with aura
SNP	CHR	Position	Effect allele	Other allele	EAF	Beta	SE	P-value	F statistic	R2
rs143910632	1	179342874	C	T	0.012861	0.436627	0.091658	1.93e-06	729.621	0.00484066
rs141894412	3	157848526	A	G	0.021756	0.390338	0.076389	3.29e-07	979.15	0.00648542
rs6535076	4	80641999	C	T	0.922962	-0.176241	0.037472	2.6e-06	665.489	0.00441705
rs115695766	5	35105377	C	T	0.024174	0.349102	0.069528	5.24e-07	867.452	0.00574984
rs138553949	5	58656408	A	G	0.022311	0.427828	0.086688	8.15e-07	1207.41	0.00798524
rs7713256	5	128478181	T	C	0.267798	0.12319	0.024112	3.3e-07	898.043	0.0059514
rs117067760	7	150339334	A	G	0.029418	0.418944	0.091503	4.75e-06	1518.61	0.0100228
rs111622936	7	156015242	T	C	0.057091	-0.323949	0.070489	4.38e-06	1714.12	0.0112985
rs2506145	10	33182202	C	T	0.106039	0.151164	0.032501	3.35e-06	652.652	0.00433222
rs2225164	10	93235351	A	G	0.989144	-0.509253	0.106707	1.85e-06	840.113	0.00556963
rs11172113	12	57133500	C	T	0.452011	-0.104091	0.021355	1.11e-06	809.469	0.00536756
rs61945078	13	39125436	C	T	0.011705	0.558182	0.109988	3.95e-07	1089.1	0.00720841
rs117727533	15	64731409	A	G	0.106472	0.215323	0.045217	1.95e-06	1335.02	0.00882174
rs12967385	18	72731249	C	T	0.103537	0.175104	0.038123	4.43e-06	858.647	0.00569181

## Sheet: S4_IVs for migraine withou aura
Characteristics of instrumental variables for migraine without aura
SNP	CHR	Position	Effect allele	Other allele	EAF	Beta	SE	P-value	F statistic	R2
rs2078371	1	15134562	C	T	0.113303	0.164879	0.028498	7.41e-09	812.853	0.00546232
rs6478241	9	116490350	G	A	0.646543	-0.127437	0.019754	1.15e-10	1106.74	0.00742258
rs11192733	10	106139196	C	T	0.847178	-0.149775	0.027508	5.31e-08	864.679	0.00580857
rs11172113	12	57133500	C	T	0.451658	-0.157601	0.019369	4.27e-16	1843.49	0.0123029
rs8753	17	7514323	T	C	0.024403	0.342681	0.063765	7.87e-08	832.175	0.00559144

## Sheet: S5_Members of the IHGC
The members of the International Headache Genetics Consortium (IHGC)
FirstName	MiddleName	LastName	Email	Department	Division	Institute	City	State	Country
Verneri		Anttila	verneri.anttila@gmail.com	Analytical and Translational Genetics Unit	Department of Medicine	Massachusetts General Hospital and Harvard Medical School	Boston	Massachusetts	USA
Verneri		Anttila		Program in Medical and Population Genetics		Broad Institute of MIT and Harvard	Cambridge	Massachusetts	USA
Verneri		Anttila		Stanley Center for Psychiatric Research		Broad Institute of MIT and Harvard	Cambridge	Massachusetts	USA
Ville		Artto	ville.artto@hus.fi	Department of Neurology		Helsinki University Central Hospital	Helsinki		Finland
Andrea	C	Belin	Andrea.Carmine.Belin@ki.se	Department of Neuroscience		Karolinska Institutet	Stockholm		Sweden
Anna		Bjornsdottir	abjorns@gmail.com	Neurology private practice		Laeknasetrid	Reykjavik		Iceland
Gyda		Bjornsdottir	gyda.bjornsdottir@decode.is			deCODE genetics/Amgen Inc.	Reykjavik		Iceland
Dorret	I	Boomsma	DI.Boomsma@psy.vu.nl	Netherlands Twin Register	Department of Biological Psychology	Vrije Universiteit	Amsterdam		the Netherlands
Sigrid		Børte	sigrid.borte@gmail.com	K.G. Jebsen Center for Genetic Epidemiology	Department of Public Health and Nursing, Faculty of Medicine and Health Sciences	Norwegian University of Science and Technology	Trondheim		Norway
Sigrid		Børte		Institute of Clinical Medicine	Faculty of Medicine	University of Oslo	Oslo		Norway
Sigrid		Børte		Research and Communication Unit for Musculoskeletal Health	Department of Research, Innovation and Education, Division of Clinical Neuroscience	Oslo University Hospital	Oslo		Norway
Mona	A	Chalmer	mona.ameri.chalmer@regionh.dk	Danish Headache Center	Department of Neurology	Copenhagen University Hospital	Copenhagen		Denmark
Daniel	I	Chasman	dchasman@research.bwh.harvard.edu	Department of Medicine	Division of Preventive Medicine	Brigham and Women's Hospital	Boston	Massachusetts	USA
Daniel	I	Chasman				Harvard Medical School	Boston	Massachusetts	USA
Bru		Cormand	bcormand@gmail.com	Department of Genetics	Spain Centre for Biomedical Network Research on Rare Diseases	University of Barcelona	Barcelona		Spain
Ester		Cuenca-Leon	estercuenca@gmail.com	Pediatric Neurology Research Group		Vall d'Hebron Research Institute	Barcelona		Spain
George		Davey-Smith	KZ.Davey-Smith@bristol.ac.uk	University of Bristol/Medical Research Council Integrative Epidemiology Unit		University of Bristol	Bristol		UK
Irene		de Boer	I.de_Boer.Neur@lumc.nl	Department of Neurology		Leiden University Medical Centre	Leiden		the Netherlands
Martin		Dichgans	Martin.Dichgans@med.uni-muenchen.de	Institute for Stroke and Dementia Research	University Hospital	LMU Munich	Munich		Germany
Martin		Dichgans				Munich Cluster for Systems Neurology	Munich		Germany
Tonu		Esko	tonu.esko@gmail.com	Estonian Biobank Registry	the Estonian Genome Center	University of Tartu	Tartu		Estonia
Tobias		Freilinger	tobias.kurth@charite.de	Department of Neurology		Klinikum Passau	Passau		Germany
Tobias		Freilinger		Department of Neurology and Epileptology	Hertie Institute for Clinical Brain Research	University of Tuebingen	Tuebingen		Germany
Padhraig		Gormley	padgorm@gmail.com			GSK Inc.	Cambridge	Massachusetts	USA
Lyn	R	Griffiths	lyn.griffiths@qut.edu.au		Centre for Genomics and Personalised Health	Queensland University of Technology	Brisbane	Queensland	Australia
Eija		Hämäläinen	eija.i.hamalainen@helsinki.fi	Institute for Molecular Medicine Finland	Helsinki Institute of Life Science	University of Helsinki	Helsinki		Finland
Thomas	F	Hansen	thomas.hansen@regionh.dk	Danish Headache Center	Department of Neurology	Copenhagen University Hospital	Copenhagen		Denmark
Thomas	F	Hansen			Novo Nordic Foundation Center for Protein Research	Copenhagen University	Copenhagen		Denmark
Aster	VE	Harder	A.V.E.Harder@lumc.nl	Department of Neurology		Leiden University Medical Centre	Leiden		the Netherlands
Aster	VE	Harder		Department of Human Genetics		Leiden University Medical Centre	Leiden		the Netherlands
Heidi		Hautakangas	heidi.hautakangas@helsinki.fi	Institute for Molecular Medicine Finland	Helsinki Institute of Life Science	University of Helsinki	Helsinki		Finland
Marjo		Hiekkala	marjo.hiekkala@helsinki.fi			Folkhälsan Research Center	Helsinki		Finland
Maria	G	Hrafnsdottir	mariahra@landspitali.is			Landspitali University Hospital	Reykjavik		Iceland
M. Arfan		Ikram	m.a.ikram@erasmusmc.nl	Department of Epidemiology		Erasmus University Medical Center	Rotterdam		the Netherlands
Marjo-Riitta		Järvelin	m.jarvelin@imperial.ac.uk	Department of Epidemiology and Biostatistics	MRC-PHE Centre for Environment and Health, School of Public Health	Imperial College London	London		UK
Marjo-Riitta		Järvelin		Center for Life Course Health Research	Faculty of Medicine	University of Oulu	Oulu		Finland
Marjo-Riitta		Järvelin			Unit of Primary Health Care	Oulu University Hospital, OYS	Oulu		Finland
Marjo-Riitta		Järvelin		Department of Life Sciences	College of Health and Life Sciences	Brunel University London	London		UK
Risto		Kajanne	risto.kajanne@helsinki.fi	Institute for Molecular Medicine Finland	Helsinki Institute of Life Science	University of Helsinki	Helsinki		Finland
Mikko		Kallela	mikko.kallela@pp.fimnet.fi	Department of Neurology		Helsinki University Central Hospital	Helsinki		Finland
Jaakko		Kaprio	jaakko.kaprio@helsinki.fi	Institute for Molecular Medicine Finland	Helsinki Institute of Life Science	University of Helsinki	Helsinki		Finland
Mari		Kaunisto	mari.kaunisto@helsinki.fi			Folkhälsan Research Center	Helsinki		Finland
Lisette	JA	Kogelman	lisette.kogelman@regionh.dk	Danish Headache Center	Department of Neurology	Copenhagen University Hospital	Copenhagen		Denmark
Espen	S	Kristoffersen	e.s.kristoffersen@medisin.uio.no	Research and Communication Unit for Musculoskeletal Health, Department of Research, Innovation and Education	Division of Clinical Neuroscience	Akershus University Hospital and University of Oslo	Oslo		Norway
Espen	S	Kristoffersen		Department of General Practice	Institute of Health and Society	University of Oslo	Oslo		Norway
Espen	S	Kristoffersen		Department of Neurology		Akershus University Hospital	Lørenskog		Norway
Christian		Kubisch	c.kubisch@uke.de		Institute of Human Genetics	University Medical Center Hamburg-Eppendorf	Hamburg		Germany
Mitja		Kurki	mitja.kurki@gmail.com	Psychiatric and Neurodevelopmental Genetics Unit	Department of Medicine	Massachusetts General Hospital	Boston	Massachusetts	USA
Tobias		Kurth	tobias.kurth@charite.de			Institute of Public Health	Charité – Universitätsmedizin		Berlin
Lenore		Launer	LaunerL@nia.nih.gov	Laboratory of Epidemiology and Population Sciences	Intramural Research Program	National Institute on Aging	Bethesda	Maryland	USA
Terho		Lehtimäki	terho.lehtimaki@tuni.fi	Department of Clinical Chemistry, Fimlab Laboratories, and Finnish Cardiovascular Research Center - Tampere	Faculty of Medicine and Health Technology	Tampere University	Tampere		Finland
Davor		Lessel	d.lessel@uke.de		Institute of Human Genetics	University Medical Center Hamburg-Eppendorf	Hamburg		Germany
Lannie		Ligthart	RSL.Ligthart@psy.vu.nl	Netherlands Twin Register	Department of Biological Psychology	Vrije Universiteit	Amsterdam		the Netherlands
Sigurdur	H	Magnusson	sigurdur.magnusson@decode.is			deCODE genetics/Amgen Inc.	Reykjavik		Iceland
Rainer		Malik	rainer.malik@med.uni-muenchen.de	Institute for Stroke and Dementia Research	University Hospital	LMU Munich	Munich		Germany
Bertram		Müller-Myhsok	bmm@mpipsykl.mpg.de			Max Planck Institute of Psychiatry	Munich		Germany
Carrie		Northover	cnorthover@23andme.com			23&Me Inc.	Mountain View	California	USA
Dale	R	Nyholt	d.nyholt@qut.edu.au	School of Biomedical Sciences, Faculty of Health	Centre for Genomics and Personalised Health, Centre for Data Science	Queensland University of Technology	Brisbane	Queensland	Australia
Jes		Olesen	jes.olesen@regionh.dk	Danish Headache Center	Department of Neurology	Copenhagen University Hospital	Copenhagen		Denmark
Aarno		Palotie	aarno.palotie@helsinki.fi	Institute for Molecular Medicine Finland	Helsinki Institute of Life Science	University of Helsinki	Helsinki		Finland
Aarno		Palotie				University of Helsinki	Helsinki		Finland
Priit		Palta	priit.palta@helsinki.fi	Institute for Molecular Medicine Finland	Helsinki Institute of Life Science	University of Helsinki	Helsinki		Finland
Linda	M	Pedersen	lindampedersen@hotmail.com	Department of Research, Innovation and Education	Division of Clinical Neuroscience	Oslo University Hospital	Oslo		Norway
Nancy		Pedersen	nancy.pedersen@ki.se	Department of Medical Epidemiology and Biostatistics		Karolinska Institutet	Stockholm		Sweden
Matti		Pirinen	matti.pirinen@helsinki.fi	Institute for Molecular Medicine Finland	Helsinki Institute of Life Science	University of Helsinki	Helsinki		Finland
Matti		Pirinen		Department of Mathematics and Statistics		University of Helsinki	Helsinki		Finland
Matti		Pirinen		Department of Public Health		University of Helsinki	Helsinki		Finland
Danielle		Posthuma	d.posthuma@vu.nl	Department of Complex Trait Genetics	Center for Neurogenomics and Cognitive Research	Neuroscience Campus Amsterdam, VU University	Amsterdam		The Netherlands
Patricia		Pozo-Rosich	ppozo@vhebron.net	Headache Unit	Neurology Department	Vall d'Hebron University Hospital	Barcelona		Spain
Alice		Pressman	pressmar@sutterhealth.org			Sutter Health	Sacramento	California	USA
Olli		Raitakari	olli.raitakari@utu.fi	Centre for Population Health Research	University of Turku	Turku University Hospital	Turku		Finland
Olli		Raitakari		Research Centre of Applied and Preventive Cardiovascular Medicine		University of Turku	Turku		Finland
Olli		Raitakari		Department of Clinical Physiology and Nuclear Medicine		Turku University Hospital	Turku		Finland
Caroline		Ran	Caroline.Ran@ki.se	Department of Neuroscience		Karolinska Institutet	Stockholm		Sweden
Gudrun	R	Sigurdardottir	gudrun@setrid.is	Neurology private practice		Laeknasetrid	Reykjavik		Iceland
Hreinn		Stefansson	hreinn.stefansson@decode.is			deCODE genetics/Amgen Inc.	Reykjavik		Iceland
Kari		Stefansson	kari.stefansson@decode.is			deCODE genetics/Amgen Inc.	Reykjavik		Iceland
Olafur	A	Sveinsson	olafur@setrid.is			Landspitali University Hospital	Reykjavik		Iceland
Gisela	M	Terwindt	G.M.Terwindt@lumc.nl	Department of Neurology		Leiden University Medical Centre	Leiden		the Netherlands
Thorgeir	E	Thorgeirsson	thorgeir.thorgeirsson@decode.is			deCODE genetics/Amgen Inc.	Reykjavik		Iceland
Arn	MJM	van den Maagdenberg	A.M.J.M.van_den_Maagdenberg@lumc.nl	Department of Neurology		Leiden University Medical Centre	Leiden		the Netherlands
Arn	MJM	van den Maagdenberg		Department of Human Genetics		Leiden University Medical Centre	Leiden		the Netherlands
Cornelia		van Duijn	c.vanduijn@erasmusmc.nl	Department of Epidemiology		Erasmus University Medical Centre	Rotterdam		the Netherlands
Maija		Wessman	maija.wessman@helsinki.fi			Folkhälsan Research Center	Helsinki		Finland
Maija		Wessman		Institute for Molecular Medicine Finland	Helsinki Institute of Life Science	University of Helsinki	Helsinki		Finland
Bendik	S	Winsvold	bendik.s.winsvold@gmail.com	Department of Research, Innovation and Education	Division of Clinical Neuroscience	Oslo University Hospital	Oslo		Norway
Bendik	S	Winsvold		K.G. Jebsen Center for Genetic Epidemiology	Department of Public Health and Nursing, Faculty of Medicine and Health Sciences	Norwegian University of Science and Technology	Trondheim		Norway
Bendik	S	Winsvold		Department of Neurology		Oslo University Hospital	Oslo		Norway
John-Anker		Zwart	j.a.zwart@medisin.uio.no	Department of Research, Innovation and Education	Division of Clinical Neuroscience	Oslo University Hospital	Oslo		Norway
John-Anker		Zwart		K.G. Jebsen Center for Genetic Epidemiology	Department of Public Health and Nursing, Faculty of Medicine and Health Sciences	Norwegian University of Science and Technology	Trondheim		Norway
John-Anker		Zwart		Institute of Clinical Medicine	Faculty of Medicine	University of Oslo	Oslo		Norway
